# Supplementary material for: Cultures of Human Skin Mast Cells, an Attractive In Vitro Model for Studies of Human Mast Cell Biology
Source: Cells. 2024 Jan 2;13(1):98. doi: 10.3390/cells13010098 (PMC10778182; doi:10.3390/cells13010098)
Supplement: Supplementary file 1 [file cells-13-00098-s001.zip]

Archive with 1 entries (1 files):
- cells-2764371-supplementary.pdf
